# Supplementary material for: Breeding Strategies to Optimize Effective Population Size in Low Census Captive Populations: The Case of Gazella cuvieri
Source: Animals (Basel). 2021 May 27;11(6):1559. doi: 10.3390/ani11061559 (PMC8226440; doi:10.3390/ani11061559)
Supplement: Supplementary file 1 [file animals-11-01559-s001.zip]

Archive with 1 entries (1 files):
- animals-1197306-supplementary.pdf
